# Supplementary material for: When Two Eyes Don’t Suffice—Learning Difficult Hyperfluorescence Segmentations in Retinal Fundus Autofluorescence Images via Ensemble Learning
Source: J Imaging. 2024 May 9;10(5):116. doi: 10.3390/jimaging10050116 (PMC11122615; doi:10.3390/jimaging10050116)
Supplement: Supplementary file 1 [file jimaging-10-00116-s001.zip]

Archive with 1 entries (1 files):
- jimaging-2991531-supplementary.pdf
